# Supplementary material for: One-Pot Tandem Alcoholysis-Hydrogenation of Polylactic Acid to 1,2-Propanediol
Source: Polymers (Basel). 2023 Jan 12;15(2):413. doi: 10.3390/polym15020413 (PMC9864359; doi:10.3390/polym15020413)
Supplement: Supplementary file 1 [file polymers-15-00413-s001.zip]

Archive with 1 entries (1 files):
- polymers-2152843-supplementary.pdf
